# Supplementary material for: Histone Deacetylase Inhibitor, Sodium Butyrate-Induced Metabolic Modulation in Platycodon grandiflorus Roots Enhances Anti-Melanogenic Properties
Source: Int J Mol Sci. 2023 Jul 22;24(14):11804. doi: 10.3390/ijms241411804 (PMC10380954; doi:10.3390/ijms241411804)
Supplement: Supplementary file 1 [file ijms-24-11804-s001.zip]

Archive with 1 entries (1 files):
- ijms-2504191-supplementary.pdf
